# Supplementary material for: Effect of orthodontic debonding and residual adhesive removal on 3D enamel microroughness
Source: PeerJ. 2016 Oct 11;4:e2558. doi: 10.7717/peerj.2558 (PMC5068349; doi:10.7717/peerj.2558)
Supplement: Data S1 — Initial Sa, Sq, Sz and Ssk for every tooth analyzed. [file peerj-04-2558-s001.xls]

## Sheet: Arkusz1
		Sa	Sq	Sz	Ssk
Lp.	Name	µm	µm	µm	<no unit>
1	E:\@_JANISZEWSKA\2015\Dane\temp_ --- trzon_001 (Topography layer).mnt	0.992512	1.28449	12.9528	0.252826
2	E:\@_JANISZEWSKA\2015\Dane\temp_ --- trzon_002 (Topography layer).mnt	1.03913	1.56963	14.8578	1.56876
3	E:\@_JANISZEWSKA\2015\Dane\temp_ --- trzon_003 (Topography layer).mnt	0.577029	0.744939	10.5015	0.969676
4	E:\@_JANISZEWSKA\2015\Dane\temp_ --- trzon_004 (Topography layer).mnt	1.27017	1.75545	21.7645	0.959742
5	E:\@_JANISZEWSKA\2015\Dane\temp_ --- trzon_005 (Topography layer).mnt	0.63573	0.8006	8.52249	0.323887
6	E:\@_JANISZEWSKA\2015\Dane\temp_ --- trzon_006 (Topography layer).mnt	0.922764	1.6582	39.9209	3.77544
7	E:\@_JANISZEWSKA\2015\Dane\temp_ --- trzon_007 (Topography layer).mnt	1.31105	1.65891	19.9609	0.230378
8	E:\@_JANISZEWSKA\2015\Dane\temp_ --- trzon_008 (Topography layer).mnt	1.75773	2.35426	19.1009	-0.293388
9	E:\@_JANISZEWSKA\2015\Dane\temp_ --- trzon_009 (Topography layer).mnt	0.690661	0.851946	9.65407	0.424813
10	E:\@_JANISZEWSKA\2015\Dane\temp_ --- trzon_010 (Topography layer).mnt	0.574575	0.733398	6.36218	0.0531166
12	E:\@_JANISZEWSKA\2015\Dane\temp_ --- trzon_012 (Topography layer).mnt	1.07361	1.46383	14.9313	0.0795643
13	E:\@_JANISZEWSKA\2015\Dane\temp_ --- trzon_013 (Topography layer).mnt	1.90914	2.48075	29.17	0.539382
14	E:\@_JANISZEWSKA\2015\Dane\temp_ --- trzon_014 (Topography layer).mnt	0.769085	0.964408	9.85766	-0.0900721
15	E:\@_JANISZEWSKA\2015\Dane\temp_ --- trzon_015 (Topography layer).mnt	0.693583	0.850339	6.60399	-0.102655
16	E:\@_JANISZEWSKA\2015\Dane\temp_ --- trzon_016 (Topography layer).mnt	1.10803	1.40367	12.3558	-0.399816
17	E:\@_JANISZEWSKA\2015\Dane\temp_ --- trzon_017 (Topography layer).mnt	0.667023	0.841138	10.2615	0.0155965
18	E:\@_JANISZEWSKA\2015\Dane\temp_ --- trzon_018 (Topography layer).mnt	0.697321	0.882494	8.30366	-0.469765
19	E:\@_JANISZEWSKA\2015\Dane\temp_ --- trzon_019 (Topography layer).mnt	1.06819	1.31581	11.8372	-0.0960674
20	E:\@_JANISZEWSKA\2015\Dane\temp_ --- trzon_020 (Topography layer).mnt	0.728155	0.888557	7.15993	0.301228
21	E:\@_JANISZEWSKA\2015\Dane\temp_ --- trzon_021 (Topography layer).mnt	1.5042	2.02821	19.0407	1.6254
22	E:\@_JANISZEWSKA\2015\Dane\temp_ --- trzon_022 (Topography layer).mnt	0.935653	1.22868	10.3093	0.101589
24	E:\@_JANISZEWSKA\2015\Dane\temp_ --- trzon_024 (Topography layer).mnt	0.845786	1.06844	9.28076	0.580799
25	E:\@_JANISZEWSKA\2015\Dane\temp_ --- trzon_025 (Topography layer).mnt	0.657098	0.829906	8.46484	0.2234
26	E:\@_JANISZEWSKA\2015\Dane\temp_ --- trzon_026 (Topography layer).mnt	1.13583	1.42093	9.46022	0.0756244
27	E:\@_JANISZEWSKA\2015\Dane\temp_ --- trzon_027 (Topography layer).mnt	0.909441	1.12467	7.73255	-0.157515
30	E:\@_JANISZEWSKA\2015\Dane\temp_ --- trzon_030 (Topography layer).mnt	1.80899	2.18646	24.5784	0.266044
31	E:\@_JANISZEWSKA\2015\Dane\temp_ --- trzon_031 (Topography layer).mnt	1.67294	2.0367	12.6538	0.316678
33	E:\@_JANISZEWSKA\2015\Dane\temp_ --- trzon_033 (Topography layer).mnt	1.0713	1.73936	26.4945	4.35658
34	E:\@_JANISZEWSKA\2015\Dane\temp_ --- trzon_034 (Topography layer).mnt	0.948179	1.20329	10.4436	0.247088
35	E:\@_JANISZEWSKA\2015\Dane\temp_ --- trzon_035 (Topography layer).mnt	0.702063	0.906457	8.50081	0.159925
36	E:\@_JANISZEWSKA\2015\Dane\temp_ --- trzon_036 (Topography layer).mnt	0.994614	1.32189	13.4159	-0.280562
37	E:\@_JANISZEWSKA\2015\Dane\temp_ --- trzon_037 (Topography layer).mnt	0.629984	0.784543	13.5548	0.385479
38	E:\@_JANISZEWSKA\2015\Dane\temp_ --- trzon_038 (Topography layer).mnt	0.577448	0.770975	13.8009	1.6268
39	E:\@_JANISZEWSKA\2015\Dane\temp_ --- trzon_039 (Topography layer).mnt	0.573977	0.774173	8.21277	0.487393
40	E:\@_JANISZEWSKA\2015\Dane\temp_ --- trzon_040 (Topography layer).mnt	0.638827	0.910562	19.0103	3.6232
41	E:\@_JANISZEWSKA\2015\Dane\temp_ --- trzon_041 (Topography layer).mnt	0.692756	0.895321	10.4692	-0.0329814
42	E:\@_JANISZEWSKA\2015\Dane\temp_ --- trzon_042 (Topography layer).mnt	1.2139	1.59597	22.6376	0.526346
44	E:\@_JANISZEWSKA\2015\Dane\temp_ --- trzon_044 (Topography layer).mnt	0.474289	0.593297	7.15397	0.0752507
45	E:\@_JANISZEWSKA\2015\Dane\temp_ --- trzon_045 (Topography layer).mnt	0.852523	1.04105	8.47535	-0.309646
46	E:\@_JANISZEWSKA\2015\Dane\temp_ --- trzon_046 (Topography layer).mnt	1.33662	1.70693	13.299	0.446012
47	E:\@_JANISZEWSKA\2015\Dane\temp_ --- trzon_047 (Topography layer).mnt	0.730633	0.924981	8.45084	0.517108
48	E:\@_JANISZEWSKA\2015\Dane\temp_ --- trzon_048 (Topography layer).mnt	0.662697	0.837598	7.49478	0.107126
49	E:\@_JANISZEWSKA\2015\Dane\temp_ --- trzon_049 (Topography layer).mnt	0.90627	1.17981	11.6935	-0.507417
50	E:\@_JANISZEWSKA\2015\Dane\temp_ --- trzon_050 (Topography layer).mnt	0.623199	0.835973	13.5819	1.21027
średnia		1.89021	1.23748	13.4611	0.538924
mediana		0.879397	1.09655	11.0975	0.249957
SD		0.35756	0.475305	6.86391	1.04676
min		0.474289	0.593297	6.36218	-0.507417
max		1.90914	2.48075	39.9209	4.35658
Q1	dolny kwartyl	0.665941	0.848039	8.49444	0.00345202
Q3	górny kwartyl	1.08221	1.57622	14.8762	0.529605
